# Supplementary material for: Taxonomic review of the Cataglyphis livida complex (Hymenoptera, Formicidae), with a description of a new species from Iran
Source: Zookeys. 2021 Jan 13;1010:117–31. doi: 10.3897/zookeys.1010.58348 (PMC7817649; doi:10.3897/zookeys.1010.58348)
Supplement: XML Treatment for Cataglyphis fici [file zookeys.1010.58348-treatment1.xml]

<!DOCTYPE tp:taxon-treatment
  PUBLIC "-//TaxonX//DTD Taxonomic Treatment Publishing DTD v0 20100105//EN" "tax-treatment-NSO.dtd">
<tp:taxon-treatment xmlns:tp="http://www.plazi.org/taxpub"><tp:treatment-meta><kwd-group><label>Taxon classification</label><kwd><named-content xmlns:xlink="http://www.w3.org/1999/xlink" content-type="kingdom">Animalia</named-content></kwd><kwd><named-content xmlns:xlink="http://www.w3.org/1999/xlink" content-type="order">Hymenoptera</named-content></kwd><kwd><named-content xmlns:xlink="http://www.w3.org/1999/xlink" content-type="family">Formicidae</named-content></kwd></kwd-group><mixed-citation publication-type="journal"><person-group><name><surname>Salata</surname><given-names>Sebastian</given-names></name><name><surname>Kiyani</surname><given-names>Haniyeh</given-names></name><name><surname>Minaei</surname><given-names>Kambiz</given-names></name><name><surname>Borowiec</surname><given-names>Lech</given-names></name></person-group><article-title>Taxonomic review of the <italic><tp:taxon-name><tp:taxon-name-part taxon-name-part-type="genus" reg="Cataglyphis">Cataglyphis</tp:taxon-name-part> <tp:taxon-name-part taxon-name-part-type="species" reg="livida">livida</tp:taxon-name-part></tp:taxon-name></italic> complex (<tp:taxon-name><tp:taxon-name-part taxon-name-part-type="order">Hymenoptera</tp:taxon-name-part></tp:taxon-name>, <tp:taxon-name><tp:taxon-name-part taxon-name-part-type="family">Formicidae</tp:taxon-name-part></tp:taxon-name>), with a description of a new species from Iran</article-title><source>Zookeys</source><day>13</day><month>1</month><year>2021</year><volume>1010</volume><fpage>117</fpage><lpage>131</lpage><pub-id pub-id-type="doi">10.3897/zookeys.1010.58348</pub-id></mixed-citation></tp:treatment-meta><tp:nomenclature><tp:taxon-name><object-id xmlns:xlink="http://www.w3.org/1999/xlink" content-type="arpha" xlink:type="simple">AC0D5BEC-1837-5858-AC5B-EDF206B11E0A</object-id>
              <tp:taxon-name-part taxon-name-part-type="genus" reg="Cataglyphis">Cataglyphis</tp:taxon-name-part>
              <tp:taxon-name-part taxon-name-part-type="species" reg="fici">fici</tp:taxon-name-part>
              <object-id xmlns:xlink="http://www.w3.org/1999/xlink" content-type="zoobank" xlink:type="simple">http://zoobank.org/81413366-4DA0-44D9-BF48-3ACD395E86F4</object-id>
            </tp:taxon-name><tp:taxon-status xmlns:xlink="http://www.w3.org/1999/xlink" xlink:type="simple">sp. nov.</tp:taxon-status><xref ref-type="fig" rid="F1">Figs 1–2</xref><xref ref-type="fig" rid="F2">, 3, 4</xref><xref ref-type="fig" rid="F3">, 5–6</xref></tp:nomenclature><tp:treatment-sec sec-type="type material" id="SECID0EVVAE"><title>Type material.</title><p><bold><italic>Holotype</italic></bold>: Iran •worker, Fars, Estahban, 29.1331/54.389, 1730 m a.s.l., 16 Aug. 2019, H. Kiyani leg., LBC-IR00179, <ext-link xmlns:xlink="http://www.w3.org/1999/xlink" xlink:type="simple" ext-link-type="uri" xlink:href="http://data.antweb.org/specimen/CASENT6006519">CASENT6006519</ext-link> (<abbrev xmlns:xlink="http://www.w3.org/1999/xlink" content-type="institution" xlink:title="Museum of Natural History, University of Wrocław, Poland, in temporary deposit by Department of Biodiversity and Evolutionary Taxonomy, University of Wrocław, Poland" id="ABBRID0EFWAE" xlink:type="simple">MNHW</abbrev>); <bold><italic>paratypes</italic></bold>: 5 workers, the same data as holotype, <ext-link xmlns:xlink="http://www.w3.org/1999/xlink" xlink:type="simple" ext-link-type="uri" xlink:href="http://data.antweb.org/specimen/CASENT6006520">CASENT6006520</ext-link>–<ext-link xmlns:xlink="http://www.w3.org/1999/xlink" xlink:type="simple" ext-link-type="uri" xlink:href="http://data.antweb.org/specimen/CASENT6006524">CASENT6006524</ext-link> (<abbrev xmlns:xlink="http://www.w3.org/1999/xlink" content-type="institution" xlink:title="Museum of Natural History, University of Wrocław, Poland, in temporary deposit by Department of Biodiversity and Evolutionary Taxonomy, University of Wrocław, Poland" id="ABBRID0EXWAE" xlink:type="simple">MNHW</abbrev>, <named-content xmlns:xlink="http://www.w3.org/1999/xlink" content-type="dwc:institutional_code" xlink:type="simple">MHNG</named-content>); <bold><italic>paratype</italic></bold>: worker: the same data as holotype except LBC-IR00180, <ext-link xmlns:xlink="http://www.w3.org/1999/xlink" xlink:type="simple" ext-link-type="uri" xlink:href="http://data.antweb.org/specimen/CASENT6006525">CASENT6006525</ext-link> (<abbrev xmlns:xlink="http://www.w3.org/1999/xlink" content-type="institution" xlink:title="Museum of Natural History, University of Wrocław, Poland, in temporary deposit by Department of Biodiversity and Evolutionary Taxonomy, University of Wrocław, Poland" id="ABBRID0EJXAE" xlink:type="simple">MNHW</abbrev>); <bold><italic>paratype</italic></bold>: worker, the same data as holotype except 6 Sep. 2018 and LBC-IR00182, <ext-link xmlns:xlink="http://www.w3.org/1999/xlink" xlink:type="simple" ext-link-type="uri" xlink:href="http://data.antweb.org/specimen/CASENT6006526">CASENT6006526</ext-link> (<abbrev xmlns:xlink="http://www.w3.org/1999/xlink" content-type="institution" xlink:title="Museum of Natural History, University of Wrocław, Poland, in temporary deposit by Department of Biodiversity and Evolutionary Taxonomy, University of Wrocław, Poland" id="ABBRID0EWXAE" xlink:type="simple">MNHW</abbrev>).</p><p><bold><italic>Holotype worker labels</italic></bold>: Iran, Fars, 1730 m | Estahban | 29.1331 / 54.389 | 16 VIII 2019, H. Kiyani || Collection L. Borowiec | <tp:taxon-name><tp:taxon-name-part taxon-name-part-type="family">Formicidae</tp:taxon-name-part></tp:taxon-name> | LBC-IR00179 || <ext-link xmlns:xlink="http://www.w3.org/1999/xlink" xlink:type="simple" ext-link-type="uri" xlink:href="http://data.antweb.org/specimen/CASENT6006519">CASENT6006519</ext-link>.</p><fig id="F1" position="float" orientation="portrait"><object-id xmlns:xlink="http://www.w3.org/1999/xlink" content-type="doi" xlink:type="simple">10.3897/zookeys.1010.58348.figures1-2</object-id><object-id xmlns:xlink="http://www.w3.org/1999/xlink" content-type="arpha" xlink:type="simple">24B3002E-A94C-5BD1-8304-93A26FCB66C9</object-id><label>Figures 1, 2.</label><caption><p>Holotype worker of <italic><tp:taxon-name><tp:taxon-name-part taxon-name-part-type="genus" reg="Cataglyphis">Cataglyphis</tp:taxon-name-part> <tp:taxon-name-part taxon-name-part-type="species" reg="fici">fici</tp:taxon-name-part></tp:taxon-name></italic> sp. nov. <bold>1</bold> dorsal <bold>2</bold> lateral. Scale bars: 1 mm.</p></caption><graphic xmlns:xlink="http://www.w3.org/1999/xlink" xlink:href="zookeys-1010-117-g001.jpg" position="float" orientation="portrait" xlink:type="simple" id="oo_496742.jpg"><uri content-type="original_file" xlink:type="simple">https://binary.pensoft.net/fig/496742</uri></graphic></fig></tp:treatment-sec><tp:treatment-sec sec-type="diagnosis" id="SECID0EIZAE"><title>Diagnosis.</title><p><italic><tp:taxon-name><tp:taxon-name-part taxon-name-part-type="genus" reg="Cataglyphis">Cataglyphis</tp:taxon-name-part> <tp:taxon-name-part taxon-name-part-type="species" reg="fici">fici</tp:taxon-name-part></tp:taxon-name></italic> is a member of the <italic><tp:taxon-name><tp:taxon-name-part taxon-name-part-type="genus" reg="Cataglyphis">Cataglyphis</tp:taxon-name-part> <tp:taxon-name-part taxon-name-part-type="species" reg="albicans">albicans</tp:taxon-name-part></tp:taxon-name></italic> group and can be separated from all species clustered in the <italic>cinnamomea</italic> and <italic>fortis</italic> complexes and most of members of the <italic><tp:taxon-name><tp:taxon-name-part taxon-name-part-type="genus" reg="Cataglyphis"/><tp:taxon-name-part taxon-name-part-type="species" reg="albicans">albicans</tp:taxon-name-part></tp:taxon-name></italic> complex by yellow to yellowish red body coloration; while other species have body completely brown to black. From bicolored species of the <italic><tp:taxon-name><tp:taxon-name-part taxon-name-part-type="genus" reg="Cataglyphis"/><tp:taxon-name-part taxon-name-part-type="species" reg="albicans">albicans</tp:taxon-name-part></tp:taxon-name></italic> complex it differs in smaller body size (<abbrev xmlns:xlink="http://www.w3.org/1999/xlink" xlink:title="Weber’s length; measured as diagonal length from the anterior end of the neck shield to the posterior margin of the propodeal lobe" id="ABBRID0E31AE" xlink:type="simple">WL</abbrev> &lt; 3 mm) and presence of infuscated to yellowish brown mid and hind legs. However, <italic><tp:taxon-name><tp:taxon-name-part taxon-name-part-type="genus" reg="Cataglyphis">C.</tp:taxon-name-part> <tp:taxon-name-part taxon-name-part-type="species" reg="fici">fici</tp:taxon-name-part></tp:taxon-name></italic> is most similar to species included in the <italic><tp:taxon-name><tp:taxon-name-part taxon-name-part-type="genus" reg="Cataglyphis">C.</tp:taxon-name-part> <tp:taxon-name-part taxon-name-part-type="species" reg="livida">livida</tp:taxon-name-part></tp:taxon-name></italic> complex and can be easily separated based on at least mid and hind legs partly to mostly infuscated to yellowish brown. In contrast, all remaining members of the <italic><tp:taxon-name><tp:taxon-name-part taxon-name-part-type="genus" reg="Cataglyphis">C.</tp:taxon-name-part> <tp:taxon-name-part taxon-name-part-type="species" reg="livida">livida</tp:taxon-name-part></tp:taxon-name></italic> complex have legs uniformly colored and always in the same shade as mesosoma and head. Additionally, <italic><tp:taxon-name><tp:taxon-name-part taxon-name-part-type="genus" reg="Cataglyphis">C.</tp:taxon-name-part> <tp:taxon-name-part taxon-name-part-type="species" reg="fici">fici</tp:taxon-name-part></tp:taxon-name></italic> differs from <italic><tp:taxon-name><tp:taxon-name-part taxon-name-part-type="genus" reg="Cataglyphis">C.</tp:taxon-name-part> <tp:taxon-name-part taxon-name-part-type="species" reg="lutea">lutea</tp:taxon-name-part></tp:taxon-name></italic>, <italic><tp:taxon-name><tp:taxon-name-part taxon-name-part-type="genus" reg="Cataglyphis">C.</tp:taxon-name-part> <tp:taxon-name-part taxon-name-part-type="species" reg="arenaria">arenaria</tp:taxon-name-part></tp:taxon-name></italic>, <italic><tp:taxon-name><tp:taxon-name-part taxon-name-part-type="genus" reg="Cataglyphis">C.</tp:taxon-name-part> <tp:taxon-name-part taxon-name-part-type="species" reg="argentata">argentata</tp:taxon-name-part></tp:taxon-name></italic>, <italic><tp:taxon-name><tp:taxon-name-part taxon-name-part-type="genus" reg="Cataglyphis">C.</tp:taxon-name-part> <tp:taxon-name-part taxon-name-part-type="species" reg="aurata">aurata</tp:taxon-name-part></tp:taxon-name></italic>, and <italic><tp:taxon-name><tp:taxon-name-part taxon-name-part-type="genus" reg="Cataglyphis">C.</tp:taxon-name-part> <tp:taxon-name-part taxon-name-part-type="species" reg="livida">livida</tp:taxon-name-part></tp:taxon-name></italic> in gaster darker than head and mesosoma sometimes infuscated.</p></tp:treatment-sec><tp:treatment-sec sec-type="description" id="SECID0ED5AE"><title>Description.</title><p>Worker (n = 8): <bold><italic>Measurements.</italic></bold><abbrev xmlns:xlink="http://www.w3.org/1999/xlink" xlink:title="head length; measured in a straight line from mid-point of anterior clypeal margin to mid-point of posterior margin in full-face view" id="ABBRID0EM5AE" xlink:type="simple">HL</abbrev>: 1.405 (1.29–1.54); <abbrev xmlns:xlink="http://www.w3.org/1999/xlink" xlink:title="head width; measured in full-face view at the center of the eyes" id="ABBRID0EQ5AE" xlink:type="simple">HW</abbrev>: 1.325 (1.23–1.43); <abbrev xmlns:xlink="http://www.w3.org/1999/xlink" xlink:title="scape length; maximum straight-line length of scape excluding the basal condylar bulb" id="ABBRID0EU5AE" xlink:type="simple">SL</abbrev>: 1.483 (1.36–1.59); <abbrev xmlns:xlink="http://www.w3.org/1999/xlink" xlink:title="pronotum width; maximum width of pronotum in dorsal view" id="ABBRID0EY5AE" xlink:type="simple">PW</abbrev>: 0.897 (0.84–0.97); <abbrev xmlns:xlink="http://www.w3.org/1999/xlink" xlink:title="propodeum length; measured in lateral view, from metanotal groove to posterior-most point of propodeum" id="ABBRID0E35AE" xlink:type="simple">PRL</abbrev>: 0.737 (0.68–0.79); <abbrev xmlns:xlink="http://www.w3.org/1999/xlink" xlink:title="propodeum width; maximum width of propodeum in dorsal view" id="ABBRID0EA6AE" xlink:type="simple">PRW</abbrev>: 0.595 (0.56–0.65); <abbrev xmlns:xlink="http://www.w3.org/1999/xlink" xlink:title="petiole height; the chord of ventral petiolar profile at node level is the reference line perpendicular to which the maximum height of petiole is measured, measured in lateral view" id="ABBRID0EE6AE" xlink:type="simple">PTH</abbrev>: 0.383 (0.32–0.654); <abbrev xmlns:xlink="http://www.w3.org/1999/xlink" xlink:title="petiole width; maximum width of the petiolar node in lateral view" id="ABBRID0EI6AE" xlink:type="simple">PTW</abbrev>: 0.360 (0.34–0.38); <abbrev xmlns:xlink="http://www.w3.org/1999/xlink" xlink:title="Weber’s length; measured as diagonal length from the anterior end of the neck shield to the posterior margin of the propodeal lobe" id="ABBRID0EM6AE" xlink:type="simple">WL</abbrev>: 1.933 (1.81–2.09); <abbrev xmlns:xlink="http://www.w3.org/1999/xlink" xlink:title="hind femur length; measured on dorsal side from trochanter to apex of femur" id="ABBRID0EQ6AE" xlink:type="simple">HFL</abbrev>: 2.038 (1.83–2.24); <abbrev xmlns:xlink="http://www.w3.org/1999/xlink" xlink:title="cephalic index, HL/HW" id="ABBRID0EU6AE" xlink:type="simple">CI</abbrev>: 1.060 (1.038–1.077); <abbrev xmlns:xlink="http://www.w3.org/1999/xlink" xlink:title="scape index, SL/HL" id="ABBRID0EY6AE" xlink:type="simple">SI</abbrev>: 1.056 (1.032–1.072); <abbrev xmlns:xlink="http://www.w3.org/1999/xlink" xlink:title="petiole index, PTH/PTW" id="ABBRID0E36AE" xlink:type="simple">PI</abbrev>: 1.065 (0.889–1.158); <abbrev xmlns:xlink="http://www.w3.org/1999/xlink" xlink:title="femur index, HFL/WL" id="ABBRID0EBAAG" xlink:type="simple">FI</abbrev>: 1.054 (1.036–1.111). <bold><italic>Color.</italic></bold> Head, mesosoma and petiolar scale from yellow to yellowish red, in the darkest specimens sides of mesonotum and propodeum indistinctly infuscated, gaster in the palest specimens mostly yellow with infuscated two apical sternites (Fig. <xref ref-type="fig" rid="F3">6</xref>), in dark specimens yellowish at base then gradually infuscated apically, with dark brown apical tergites and sternites (Fig. <xref ref-type="fig" rid="F3">5</xref>). Forelegs in the palest specimens completely yellow, mid and hind legs with brown femora and tibiae and yellowish tarsi, in dark specimens all legs at least partly infuscated. Usually fore coxa mostly brown with reddish spots of diffused borders laterally, fore femora mostly brown with yellowish apices, fore tibiae yellowish brown and fore tarsi yellowish; mid and hind femora dark brown, tibiae yellowish brown to brown, tarsi yellowish to yellowish brown (Figs <xref ref-type="fig" rid="F1">2</xref>, <xref ref-type="fig" rid="F3">5</xref>). Antennal scape yellow, funicles in the palest specimens slightly darker than scape, yellowish basally and yellowish brown apically, in dark specimens only first segment of funiculus yellowish, remaining segments gradually yellowish brown to dark brown. <bold><italic>Head.</italic></bold> Subrectangular, approximately 1.05 × as long as wide, sides below eyes almost parallel, above eyes gently convex, occipital margin convex (Fig. <xref ref-type="fig" rid="F2">3</xref>). Anterior margin of the clypeus convex, with small median emargination, clypeal anterior margin with a row of short, white setae and additional six long, white setae, the longest as long as 0.7 × length of clypeus. Whole surface of clypeus densely microreticulate with shiny background, covered with very sparse and short, adpressed hairs. Eyes large, oval, approximately 1.4 × as long as wide. Frontal carinae short, not extending beyond frontal lobes, interocular area without shiny line or carina and with a pair of long white setae. Antennal fossa shallow, microreticulate with shiny background. Whole head surface finely microreticulate with shiny background, occipital part of the head and are behind eyes with reduced sculpture and shinier, covered with extremely sparse, indistinct, adpressed hairs. Ocellar region with a pair of moderately long white setae, occipital part of head with 2–6 long, white erect setae, underside only with a pair of long, white setae close to lateral margin of head. Antennal scape moderately long, in frontal view almost straight, approximately 1.1 × as long as length of the head; thin, in apex only slightly and gradually widened; its base without tooth. Funiculus long, first funicle segment elongated, approximately 0.8 × as long as segments II and III combined, and 1.7 × as long as segment II (Fig. <xref ref-type="fig" rid="F2">3</xref>). Surface of scape densely microsculptured; shiny to indistinctly opalescent; covered with strong, moderately dense, decumbent setae. Mandibles rounded, only in basal part smooth and shiny, apical ¾ with deep grooves, surface shiny with several long yellow setae, masticatory margin with four4 large teeth. <bold><italic>Mesosoma.</italic></bold> Long, 2.1 × as long as wide; metanotal groove shallow (Fig. <xref ref-type="fig" rid="F1">2</xref>). Pronotum convex on sides (Fig. <xref ref-type="fig" rid="F1">1</xref>). In lateral view promesonotum slightly arched in profile; propodeum positioned lower than promesonotum, moderately convex in lateral view; propodeal spiracle strongly elongated and slit-shaped, approximately 4.2 × as long as wide (Fig. <xref ref-type="fig" rid="F1">2</xref>). Whole mesosoma opalescent, with dense, fine microreticulation and shiny background; covered with extremely sparse and short adpressed microsetae, on sides of pro- and mesonotum appears almost hairless, only anterior part of pronotum, posterior angles of mesonotum and propodeum with sparse setosity. Pro- and mesonotum without erect setae, propodeum without erect setae or in its posterior part with one or two short, white, erect setae. <bold><italic>Scale</italic>.</bold> In form of a short cuneiform node, in lateral view almost trapezoidal with very short peduncle. Anterior face close to base distinctly convex, posterior face slightly concave, top of scale in lateral view obtusely rounded, without erect setae (Fig. <xref ref-type="fig" rid="F2">4</xref>). In anterior and posterior view top margin of scale without emargination. Surface of petiole distinctly microreticulate and shiny. <bold><italic>Gaster.</italic></bold> With fine transverse microreticulation and striation and very shiny background. Whole surface of gaster with hardly visible, extremely short, sparse, adpressed microsetae, tergites I and II without erect setae, tergites III and IV with a pair of long white setae centrally, each gastral sternite with 2–4 long, white, erect setae. <bold><italic>Legs.</italic></bold> Dorsal and lateral surface of femora and tibiae covered with sparse, white adpressed setae. Ventral surface of femora and tibiae with rows of elongate, white, erect spiniform setae.</p><fig id="F2" position="float" orientation="portrait"><object-id xmlns:xlink="http://www.w3.org/1999/xlink" content-type="doi" xlink:type="simple">10.3897/zookeys.1010.58348.figures3-4</object-id><object-id xmlns:xlink="http://www.w3.org/1999/xlink" content-type="arpha" xlink:type="simple">17885204-E94D-5BA4-8A41-C9F550146139</object-id><label>Figures 3, 4.</label><caption><p>Holotype worker of <italic><tp:taxon-name><tp:taxon-name-part taxon-name-part-type="genus" reg="Cataglyphis">Cataglyphis</tp:taxon-name-part> <tp:taxon-name-part taxon-name-part-type="species" reg="fici">fici</tp:taxon-name-part></tp:taxon-name></italic> sp. nov. <bold>3</bold> head <bold>4</bold> petiole Scale bars: 0.5 mm (<bold>4</bold>), 1 mm (<bold>3</bold>).</p></caption><graphic xmlns:xlink="http://www.w3.org/1999/xlink" xlink:href="zookeys-1010-117-g002.jpg" position="float" orientation="portrait" xlink:type="simple" id="oo_496743.jpg"><uri content-type="original_file" xlink:type="simple">https://binary.pensoft.net/fig/496743</uri></graphic></fig></tp:treatment-sec><tp:treatment-sec sec-type="biology" id="SECID0EADAG"><title>Biology.</title><p>Little known, workers were collected on the ground in fig orchard at altitude 1730 m.</p></tp:treatment-sec><tp:treatment-sec sec-type="etymology" id="SECID0EFDAG"><title>Etymology.</title><p>The species name <italic><tp:taxon-name><tp:taxon-name-part taxon-name-part-type="genus" reg="Cataglyphis"/><tp:taxon-name-part taxon-name-part-type="species" reg="fici">fici</tp:taxon-name-part></tp:taxon-name></italic> is a noun in the genitive case named after the generic name of the fig tree, <italic><tp:taxon-name><tp:taxon-name-part taxon-name-part-type="genus" reg="Ficus">Ficus</tp:taxon-name-part></tp:taxon-name></italic> sp., the dominant plant in the type locality of this ant species.</p><fig id="F3" position="float" orientation="portrait"><object-id xmlns:xlink="http://www.w3.org/1999/xlink" content-type="doi" xlink:type="simple">10.3897/zookeys.1010.58348.figures5-6</object-id><object-id xmlns:xlink="http://www.w3.org/1999/xlink" content-type="arpha" xlink:type="simple">A012D7B2-6304-5F71-9898-AEB4C0486569</object-id><label>Figures 5, 6.</label><caption><p>Paratype workers of <italic><tp:taxon-name><tp:taxon-name-part taxon-name-part-type="genus" reg="Cataglyphis">Cataglyphis</tp:taxon-name-part> <tp:taxon-name-part taxon-name-part-type="species" reg="fici">fici</tp:taxon-name-part></tp:taxon-name></italic> sp. nov. <bold>5</bold> the darkest form <bold>6</bold> the palest form Scale bar: 1 mm.</p></caption><graphic xmlns:xlink="http://www.w3.org/1999/xlink" xlink:href="zookeys-1010-117-g003.jpg" position="float" orientation="portrait" xlink:type="simple" id="oo_496744.jpg"><uri content-type="original_file" xlink:type="simple">https://binary.pensoft.net/fig/496744</uri></graphic></fig></tp:treatment-sec></tp:taxon-treatment>
