# Supplementary material for: Taxonomic review of the Cataglyphis livida complex (Hymenoptera, Formicidae), with a description of a new species from Iran
Source: Zookeys. 2021 Jan 13;1010:117–31. doi: 10.3897/zookeys.1010.58348 (PMC7817649; doi:10.3897/zookeys.1010.58348)
Supplement: XML Treatment for Cataglyphis arenaria [file zookeys.1010.58348-treatment2.xml]

<!DOCTYPE tp:taxon-treatment
  PUBLIC "-//TaxonX//DTD Taxonomic Treatment Publishing DTD v0 20100105//EN" "tax-treatment-NSO.dtd">
<tp:taxon-treatment xmlns:tp="http://www.plazi.org/taxpub"><tp:treatment-meta><kwd-group><label>Taxon classification</label><kwd><named-content xmlns:xlink="http://www.w3.org/1999/xlink" content-type="kingdom">Animalia</named-content></kwd><kwd><named-content xmlns:xlink="http://www.w3.org/1999/xlink" content-type="order">Hymenoptera</named-content></kwd><kwd><named-content xmlns:xlink="http://www.w3.org/1999/xlink" content-type="family">Formicidae</named-content></kwd></kwd-group><mixed-citation publication-type="journal"><person-group><name><surname>Salata</surname><given-names>Sebastian</given-names></name><name><surname>Kiyani</surname><given-names>Haniyeh</given-names></name><name><surname>Minaei</surname><given-names>Kambiz</given-names></name><name><surname>Borowiec</surname><given-names>Lech</given-names></name></person-group><article-title>Taxonomic review of the <italic><tp:taxon-name><tp:taxon-name-part taxon-name-part-type="genus" reg="Cataglyphis">Cataglyphis</tp:taxon-name-part> <tp:taxon-name-part taxon-name-part-type="species" reg="livida">livida</tp:taxon-name-part></tp:taxon-name></italic> complex (<tp:taxon-name><tp:taxon-name-part taxon-name-part-type="order">Hymenoptera</tp:taxon-name-part></tp:taxon-name>, <tp:taxon-name><tp:taxon-name-part taxon-name-part-type="family">Formicidae</tp:taxon-name-part></tp:taxon-name>), with a description of a new species from Iran</article-title><source>Zookeys</source><day>13</day><month>1</month><year>2021</year><volume>1010</volume><fpage>117</fpage><lpage>131</lpage><pub-id pub-id-type="doi">10.3897/zookeys.1010.58348</pub-id></mixed-citation></tp:treatment-meta><tp:nomenclature><tp:taxon-name><object-id xmlns:xlink="http://www.w3.org/1999/xlink" content-type="arpha" xlink:type="simple">09B4BC47-F887-556E-80ED-7C41BDC64654</object-id>
              <tp:taxon-name-part taxon-name-part-type="genus" reg="Cataglyphis">Cataglyphis</tp:taxon-name-part>
              <tp:taxon-name-part taxon-name-part-type="species" reg="arenaria">arenaria</tp:taxon-name-part>
            </tp:taxon-name><tp:taxon-authority>Finzi, 1940</tp:taxon-authority><tp:nomenclature-citation-list><tp:nomenclature-citation><tp:taxon-name>
                  <tp:taxon-name-part taxon-name-part-type="genus" reg="Cataglyphis">Cataglyphis</tp:taxon-name-part> (<tp:taxon-name-part taxon-name-part-type="subgenus" reg="Cataglyphis">Cataglyphis</tp:taxon-name-part>) <tp:taxon-name-part taxon-name-part-type="species" reg="albicans">albicans</tp:taxon-name-part> <tp:taxon-name-part taxon-name-part-type="infraspecific-rank">var.</tp:taxon-name-part> <tp:taxon-name-part taxon-name-part-type="variety" reg="arenaria">arenaria</tp:taxon-name-part></tp:taxon-name><comment>Finzi, 1940: 164 [first available use of <tp:taxon-name><tp:taxon-name-part taxon-name-part-type="genus" reg="Myrmecocystus">Myrmecocystus</tp:taxon-name-part> <tp:taxon-name-part taxon-name-part-type="species" reg="albicans">albicans</tp:taxon-name-part> <tp:taxon-name-part taxon-name-part-type="subspecies" reg="lividus">lividus</tp:taxon-name-part></tp:taxon-name><tp:taxon-name><tp:taxon-name-part taxon-name-part-type="genus" reg="Cataglyphis"/><tp:taxon-name-part taxon-name-part-type="species" reg="arenaria">arenaria</tp:taxon-name-part></tp:taxon-name> Forel, 1909: 384].</comment></tp:nomenclature-citation><tp:nomenclature-citation><tp:taxon-name>
                  <tp:taxon-name-part taxon-name-part-type="genus" reg="Cataglyphis"/>
                  <tp:taxon-name-part taxon-name-part-type="species" reg="arenaria"/>
                </tp:taxon-name><comment>Status as species: <xref ref-type="bibr" rid="B14">Collingwood and Agosti (1996)</xref>: 378. </comment></tp:nomenclature-citation><tp:nomenclature-citation><tp:taxon-name>
                  <tp:taxon-name-part taxon-name-part-type="genus" reg="Cataglyphis"/>
                </tp:taxon-name><comment>Syntype worker, Biskra, Algeria (<named-content xmlns:xlink="http://www.w3.org/1999/xlink" content-type="dwc:institutional_code" xlink:type="simple">MHNG</named-content>) [Syntype worker images examined, AntWeb, <ext-link xmlns:xlink="http://www.w3.org/1999/xlink" xlink:type="simple" ext-link-type="uri" xlink:href="http://data.antweb.org/specimen/CASENT0911101">CASENT0911101</ext-link>, photographs by Alexandra Westrich, available on <ext-link xmlns:xlink="http://www.w3.org/1999/xlink" xlink:type="simple" ext-link-type="uri" xlink:href="http://AntWeb.org">AntWeb.org</ext-link>]. </comment></tp:nomenclature-citation></tp:nomenclature-citation-list></tp:nomenclature><tp:treatment-sec sec-type="diagnosis" id="SECID0EDIAG"><title>Diagnosis.</title><p>Whole body yellow, only gaster sometimes with indistinctly infuscated apex; mesosoma, posterior part of the head and coxae covered with a layer of silvery hair.</p></tp:treatment-sec><tp:treatment-sec sec-type="distribution" id="SECID0EIIAG"><title>Distribution.</title><p>North Africa region, from Mauritania to Jordan. Based on photographs available on AntWeb specimens from Arabian Peninsula probably refer to <italic><tp:taxon-name><tp:taxon-name-part taxon-name-part-type="genus" reg="Cataglyphis">C.</tp:taxon-name-part> <tp:taxon-name-part taxon-name-part-type="species" reg="lutea">lutea</tp:taxon-name-part></tp:taxon-name></italic>.</p></tp:treatment-sec><tp:treatment-sec sec-type="notes" id="SECID0EZIAG"><title>Note.</title><p><italic><tp:taxon-name><tp:taxon-name-part taxon-name-part-type="genus" reg="Cataglyphis">Cataglyphis</tp:taxon-name-part> <tp:taxon-name-part taxon-name-part-type="species" reg="arenaria">arenaria</tp:taxon-name-part></tp:taxon-name></italic> was separated from <italic><tp:taxon-name><tp:taxon-name-part taxon-name-part-type="genus" reg="Cataglyphis">C.</tp:taxon-name-part> <tp:taxon-name-part taxon-name-part-type="species" reg="livida">livida</tp:taxon-name-part></tp:taxon-name></italic> and <italic><tp:taxon-name><tp:taxon-name-part taxon-name-part-type="genus" reg="Cataglyphis">C.</tp:taxon-name-part> <tp:taxon-name-part taxon-name-part-type="species" reg="viaticoides">viaticoides</tp:taxon-name-part></tp:taxon-name></italic> based on the presence of a thick layer of silvery hair on mesosoma and posterior part of the head. Two years after the original description of <italic><tp:taxon-name><tp:taxon-name-part taxon-name-part-type="genus" reg="Cataglyphis">C.</tp:taxon-name-part> <tp:taxon-name-part taxon-name-part-type="species" reg="arenaria">arenaria</tp:taxon-name-part></tp:taxon-name></italic>, <xref ref-type="bibr" rid="B25">Karavaiev (1911)</xref> described <tp:taxon-name><tp:taxon-name-part taxon-name-part-type="genus" reg="Myrmecocystus">Myrmecocystus</tp:taxon-name-part> <tp:taxon-name-part taxon-name-part-type="species" reg="albicans">albicans</tp:taxon-name-part> <tp:taxon-name-part taxon-name-part-type="infraspecific-rank">ssp.</tp:taxon-name-part> <tp:taxon-name-part taxon-name-part-type="subspecies" reg="lividus">lividus</tp:taxon-name-part> <tp:taxon-name-part taxon-name-part-type="infraspecific-rank">var.</tp:taxon-name-part> <tp:taxon-name-part taxon-name-part-type="variety" reg="aurata">aurata</tp:taxon-name-part></tp:taxon-name>, which was later validated by <xref ref-type="bibr" rid="B28">Menozzi (1932)</xref> as trinominal. The latter species also was separated from <italic><tp:taxon-name><tp:taxon-name-part taxon-name-part-type="genus" reg="Cataglyphis">C.</tp:taxon-name-part> <tp:taxon-name-part taxon-name-part-type="species" reg="livida">livida</tp:taxon-name-part></tp:taxon-name></italic> based on presence of silvery hair on its body. Probably, Karavaiev was unaware of the existence of <italic><tp:taxon-name><tp:taxon-name-part taxon-name-part-type="genus" reg="Cataglyphis">C.</tp:taxon-name-part> <tp:taxon-name-part taxon-name-part-type="species" reg="arenaria">arenaria</tp:taxon-name-part></tp:taxon-name></italic> during his work on <italic><tp:taxon-name><tp:taxon-name-part taxon-name-part-type="genus" reg="Cataglyphis">C.</tp:taxon-name-part> <tp:taxon-name-part taxon-name-part-type="species" reg="aurata">aurata</tp:taxon-name-part></tp:taxon-name></italic>. Study of type specimens and descriptions of both <italic><tp:taxon-name><tp:taxon-name-part taxon-name-part-type="genus" reg="Cataglyphis">C.</tp:taxon-name-part> <tp:taxon-name-part taxon-name-part-type="species" reg="arenaria">arenaria</tp:taxon-name-part></tp:taxon-name></italic> and <italic><tp:taxon-name><tp:taxon-name-part taxon-name-part-type="genus" reg="Cataglyphis">C.</tp:taxon-name-part> <tp:taxon-name-part taxon-name-part-type="species" reg="aurata">aurata</tp:taxon-name-part></tp:taxon-name></italic> did not provide any characters useful in separating these two species. Thus, we conclude that both taxa could be conspecific (see also note in <italic><tp:taxon-name><tp:taxon-name-part taxon-name-part-type="genus" reg="Cataglyphis">Cataglyphis</tp:taxon-name-part> <tp:taxon-name-part taxon-name-part-type="species" reg="argentata">argentata</tp:taxon-name-part></tp:taxon-name></italic> (Radoszkowsky, 1876) and <italic><tp:taxon-name><tp:taxon-name-part taxon-name-part-type="genus" reg="Cataglyphis">C.</tp:taxon-name-part> <tp:taxon-name-part taxon-name-part-type="species" reg="aurata">aurata</tp:taxon-name-part></tp:taxon-name></italic> Menozzi, 1932). However, this hypothesis requires verification based on larger material collected from the whole area of their distribution, supported with studies on male genitalia, and genetic analyses.</p></tp:treatment-sec><ref-list><ref id="B14"><mixed-citation xmlns:xlink="http://www.w3.org/1999/xlink" xlink:type="simple"><person-group><name name-style="western"><surname>Collingwood</surname><given-names>CA</given-names></name><name name-style="western"><surname>Agosti</surname><given-names>D</given-names></name></person-group> (<year>1996</year>) <article-title><tp:taxon-name><tp:taxon-name-part taxon-name-part-type="family">Formicidae</tp:taxon-name-part></tp:taxon-name> (<tp:taxon-name><tp:taxon-name-part taxon-name-part-type="class">Insecta</tp:taxon-name-part></tp:taxon-name>: <tp:taxon-name><tp:taxon-name-part taxon-name-part-type="order">Hymenoptera</tp:taxon-name-part></tp:taxon-name>) of Saudi Arabia (Part 2).</article-title><source>Fauna of Saudi Arabia</source><volume>15</volume>: <fpage>300</fpage>–<lpage>385</lpage>. <ext-link xlink:type="simple" ext-link-type="uri" xlink:href="https://antcat.org/references/130931">https://antcat.org/references/130931</ext-link></mixed-citation></ref><ref id="B25"><mixed-citation xmlns:xlink="http://www.w3.org/1999/xlink" xlink:type="simple"><person-group><name name-style="western"><surname>Karavaiev</surname><given-names>V</given-names></name></person-group> (<year>1911</year>) <article-title>Ameisen aus Aegypten und dem Sudan.</article-title><source>Russkoe Entomologicheskoe Obozrenie</source><volume>11</volume>: <fpage>1</fpage>–<lpage>12</lpage>. <ext-link xlink:type="simple" ext-link-type="doi" xlink:href="10.5281/zenodo.25954">https://doi.org/10.5281/zenodo.25954</ext-link></mixed-citation></ref><ref id="B28"><mixed-citation xmlns:xlink="http://www.w3.org/1999/xlink" xlink:type="simple"><person-group><name name-style="western"><surname>Menozzi</surname><given-names>C</given-names></name></person-group> (<year>1932</year>) <article-title>Missione scientifica del Prof. E. Zavattari nel Fezzan (1931). <tp:taxon-name><tp:taxon-name-part taxon-name-part-type="order">Hymenoptera</tp:taxon-name-part></tp:taxon-name>-<tp:taxon-name><tp:taxon-name-part taxon-name-part-type="family">Formicidae</tp:taxon-name-part></tp:taxon-name>.</article-title><source>Bollettino della Società Entomologica Italiana</source><volume>64</volume>: <fpage>93</fpage>–<lpage>95</lpage>. <ext-link xlink:type="simple" ext-link-type="doi" xlink:href="10.5281/zenodo.25776">https://doi.org/10.5281/zenodo.25776</ext-link></mixed-citation></ref></ref-list></tp:taxon-treatment>
