# Supplementary material for: Taxonomic review of the Cataglyphis livida complex (Hymenoptera, Formicidae), with a description of a new species from Iran
Source: Zookeys. 2021 Jan 13;1010:117–31. doi: 10.3897/zookeys.1010.58348 (PMC7817649; doi:10.3897/zookeys.1010.58348)
Supplement: XML Treatment for Cataglyphis livida [file zookeys.1010.58348-treatment5.xml]

<!DOCTYPE tp:taxon-treatment
  PUBLIC "-//TaxonX//DTD Taxonomic Treatment Publishing DTD v0 20100105//EN" "tax-treatment-NSO.dtd">
<tp:taxon-treatment xmlns:tp="http://www.plazi.org/taxpub"><tp:treatment-meta><kwd-group><label>Taxon classification</label><kwd><named-content xmlns:xlink="http://www.w3.org/1999/xlink" content-type="kingdom">Animalia</named-content></kwd><kwd><named-content xmlns:xlink="http://www.w3.org/1999/xlink" content-type="order">Hymenoptera</named-content></kwd><kwd><named-content xmlns:xlink="http://www.w3.org/1999/xlink" content-type="family">Formicidae</named-content></kwd></kwd-group><mixed-citation publication-type="journal"><person-group><name><surname>Salata</surname><given-names>Sebastian</given-names></name><name><surname>Kiyani</surname><given-names>Haniyeh</given-names></name><name><surname>Minaei</surname><given-names>Kambiz</given-names></name><name><surname>Borowiec</surname><given-names>Lech</given-names></name></person-group><article-title>Taxonomic review of the <italic><tp:taxon-name><tp:taxon-name-part taxon-name-part-type="genus" reg="Cataglyphis">Cataglyphis</tp:taxon-name-part> <tp:taxon-name-part taxon-name-part-type="species" reg="livida">livida</tp:taxon-name-part></tp:taxon-name></italic> complex (<tp:taxon-name><tp:taxon-name-part taxon-name-part-type="order">Hymenoptera</tp:taxon-name-part></tp:taxon-name>, <tp:taxon-name><tp:taxon-name-part taxon-name-part-type="family">Formicidae</tp:taxon-name-part></tp:taxon-name>), with a description of a new species from Iran</article-title><source>Zookeys</source><day>13</day><month>1</month><year>2021</year><volume>1010</volume><fpage>117</fpage><lpage>131</lpage><pub-id pub-id-type="doi">10.3897/zookeys.1010.58348</pub-id></mixed-citation></tp:treatment-meta><tp:nomenclature><tp:taxon-name><object-id xmlns:xlink="http://www.w3.org/1999/xlink" content-type="arpha" xlink:type="simple">8E60E5FB-DFC1-5866-8BC9-84F3337BFF5E</object-id>
              <tp:taxon-name-part taxon-name-part-type="genus" reg="Cataglyphis">Cataglyphis</tp:taxon-name-part>
              <tp:taxon-name-part taxon-name-part-type="species" reg="livida">livida</tp:taxon-name-part>
            </tp:taxon-name><tp:taxon-authority>(André, 1881)</tp:taxon-authority><tp:nomenclature-citation-list><tp:nomenclature-citation><tp:taxon-name>
                  <tp:taxon-name-part taxon-name-part-type="genus" reg="Myrmecocystus">Myrmecocystus</tp:taxon-name-part> <tp:taxon-name-part taxon-name-part-type="species" reg="albicans">albicans</tp:taxon-name-part> <tp:taxon-name-part taxon-name-part-type="infraspecific-rank">var.</tp:taxon-name-part> <tp:taxon-name-part taxon-name-part-type="variety" reg="lividus">lividus</tp:taxon-name-part></tp:taxon-name><comment>André, 1881: 58.</comment></tp:nomenclature-citation><tp:nomenclature-citation><tp:taxon-name>
                  <tp:taxon-name-part taxon-name-part-type="genus" reg="Myrmecocystus"/><tp:taxon-name-part taxon-name-part-type="species" reg="albicans"/><tp:taxon-name-part taxon-name-part-type="variety" reg="lividus"/></tp:taxon-name><comment>Status as species: <xref ref-type="bibr" rid="B5">Arnol’di (1964)</xref>: 1810. </comment></tp:nomenclature-citation><tp:nomenclature-citation><tp:taxon-name>
                  <tp:taxon-name-part taxon-name-part-type="genus" reg="Myrmecocystus"/><tp:taxon-name-part taxon-name-part-type="species" reg="albicans"/><tp:taxon-name-part taxon-name-part-type="variety" reg="lividus"/></tp:taxon-name><comment>Syntype workers, Jaffa, Israel (<named-content xmlns:xlink="http://www.w3.org/1999/xlink" content-type="dwc:institutional_code" xlink:type="simple">MHNG</named-content>) [syntype workers images examined, AntWeb, <ext-link xmlns:xlink="http://www.w3.org/1999/xlink" xlink:type="simple" ext-link-type="uri" xlink:href="http://data.antweb.org/specimen/CASENT0911099">CASENT0911099</ext-link> and <ext-link xmlns:xlink="http://www.w3.org/1999/xlink" xlink:type="simple" ext-link-type="uri" xlink:href="http://data.antweb.org/specimen/CASENT0912207">CASENT0912207</ext-link>, photographs by Zach Lieberman and Will Ericson, available on <ext-link xmlns:xlink="http://www.w3.org/1999/xlink" xlink:type="simple" ext-link-type="uri" xlink:href="http://AntWeb.org">AntWeb.org</ext-link>]. </comment></tp:nomenclature-citation></tp:nomenclature-citation-list></tp:nomenclature><tp:treatment-sec sec-type="diagnosis" id="SECID0EV3AG"><title>Diagnosis.</title><p>Whole body yellow, only gaster sometimes with indistinctly infuscated apex; mesosoma and coxa covered with a layer of silvery hair.</p></tp:treatment-sec><tp:treatment-sec sec-type="distribution" id="SECID0E13AG"><title>Distribution.</title><p>Unknown. Due to mislabeling of type specimens of <italic><tp:taxon-name><tp:taxon-name-part taxon-name-part-type="genus" reg="Cataglyphis">C.</tp:taxon-name-part> <tp:taxon-name-part taxon-name-part-type="species" reg="livida">livida</tp:taxon-name-part></tp:taxon-name></italic> and <italic><tp:taxon-name><tp:taxon-name-part taxon-name-part-type="genus" reg="Cataglyphis">C.</tp:taxon-name-part> <tp:taxon-name-part taxon-name-part-type="species" reg="viaticoides">viaticoides</tp:taxon-name-part></tp:taxon-name></italic>, both species were wrongly interpreted, and most of their historic records require verification. Based on available material, we can confirm its presence in Egypt, coastal parts of Israel, Syria, and Antalya Province in Turkey.</p></tp:treatment-sec><tp:treatment-sec sec-type="notes" id="SECID0EW4AG"><title>Note.</title><p>A study on type specimens of <italic><tp:taxon-name><tp:taxon-name-part taxon-name-part-type="genus" reg="Cataglyphis">C.</tp:taxon-name-part> <tp:taxon-name-part taxon-name-part-type="species" reg="livida">livida</tp:taxon-name-part></tp:taxon-name></italic> revealed that this species could be easily separated from most members of the <italic><tp:taxon-name><tp:taxon-name-part taxon-name-part-type="genus" reg="Cataglyphis"/><tp:taxon-name-part taxon-name-part-type="species" reg="livida">livida</tp:taxon-name-part></tp:taxon-name></italic> complex based on the presence of a layer of silvery hair on propodeum and katepisternum, and lack of these on posterior head. Lack of comment on this feature in the original description combined with mislabeling of type specimens (see <xref ref-type="bibr" rid="B9">Bračko et al. 2016</xref>) caused confusion, leading to the long-lasting misinterpretation of <italic><tp:taxon-name><tp:taxon-name-part taxon-name-part-type="genus" reg="Cataglyphis">C.</tp:taxon-name-part> <tp:taxon-name-part taxon-name-part-type="species" reg="livida">livida</tp:taxon-name-part></tp:taxon-name></italic>.</p></tp:treatment-sec><ref-list><ref id="B5"><mixed-citation xmlns:xlink="http://www.w3.org/1999/xlink" xlink:type="simple"><person-group><name name-style="western"><surname>Arnol’di</surname><given-names>KV</given-names></name></person-group> (<year>1964</year>) <article-title>Higher and specialized representatives of the ant genus <italic><tp:taxon-name><tp:taxon-name-part taxon-name-part-type="genus">Cataglyphis</tp:taxon-name-part></tp:taxon-name></italic> (<tp:taxon-name><tp:taxon-name-part taxon-name-part-type="order">Hymenoptera</tp:taxon-name-part></tp:taxon-name>, <tp:taxon-name><tp:taxon-name-part taxon-name-part-type="family">Formicidae</tp:taxon-name-part></tp:taxon-name>) in the fauna of the USSR.</article-title><source>Zoologicheskii Zhurnal</source><volume>43</volume>: <fpage>1800</fpage>–<lpage>1815</lpage>. [In Russian.] <ext-link xlink:type="simple" ext-link-type="uri" xlink:href="https://antcat.org/references/122339">https://antcat.org/references/122339</ext-link></mixed-citation></ref><ref id="B9"><mixed-citation xmlns:xlink="http://www.w3.org/1999/xlink" xlink:type="simple"><person-group><name name-style="western"><surname>Bračko</surname><given-names>G</given-names></name><name name-style="western"><surname>Kiran</surname><given-names>K</given-names></name><name name-style="western"><surname>Karaman</surname><given-names>C</given-names></name><name name-style="western"><surname>Salata</surname><given-names>S</given-names></name><name name-style="western"><surname>Borowiec</surname><given-names>L</given-names></name></person-group> (<year>2016</year>) Survey of the ants (<tp:taxon-name><tp:taxon-name-part taxon-name-part-type="order">Hymenoptera</tp:taxon-name-part></tp:taxon-name>: <tp:taxon-name><tp:taxon-name-part taxon-name-part-type="family">Formicidae</tp:taxon-name-part></tp:taxon-name>) of the Greek Thrace. Biodiversity Data Journal 4: e7945. <ext-link xlink:type="simple" ext-link-type="doi" xlink:href="10.3897/BDJ.4.e7945">https://doi.org/10.3897/BDJ.4.e7945</ext-link></mixed-citation></ref></ref-list></tp:taxon-treatment>
