# Supplementary material for: Taxonomic review of the Cataglyphis livida complex (Hymenoptera, Formicidae), with a description of a new species from Iran
Source: Zookeys. 2021 Jan 13;1010:117–31. doi: 10.3897/zookeys.1010.58348 (PMC7817649; doi:10.3897/zookeys.1010.58348)
Supplement: XML Treatment for Cataglyphis lutea [file zookeys.1010.58348-treatment6.xml]

<!DOCTYPE tp:taxon-treatment
  PUBLIC "-//TaxonX//DTD Taxonomic Treatment Publishing DTD v0 20100105//EN" "tax-treatment-NSO.dtd">
<tp:taxon-treatment xmlns:tp="http://www.plazi.org/taxpub"><tp:treatment-meta><kwd-group><label>Taxon classification</label><kwd><named-content xmlns:xlink="http://www.w3.org/1999/xlink" content-type="kingdom">Animalia</named-content></kwd><kwd><named-content xmlns:xlink="http://www.w3.org/1999/xlink" content-type="order">Hymenoptera</named-content></kwd><kwd><named-content xmlns:xlink="http://www.w3.org/1999/xlink" content-type="family">Formicidae</named-content></kwd></kwd-group><mixed-citation publication-type="journal"><person-group><name><surname>Salata</surname><given-names>Sebastian</given-names></name><name><surname>Kiyani</surname><given-names>Haniyeh</given-names></name><name><surname>Minaei</surname><given-names>Kambiz</given-names></name><name><surname>Borowiec</surname><given-names>Lech</given-names></name></person-group><article-title>Taxonomic review of the <italic><tp:taxon-name><tp:taxon-name-part taxon-name-part-type="genus" reg="Cataglyphis">Cataglyphis</tp:taxon-name-part> <tp:taxon-name-part taxon-name-part-type="species" reg="livida">livida</tp:taxon-name-part></tp:taxon-name></italic> complex (<tp:taxon-name><tp:taxon-name-part taxon-name-part-type="order">Hymenoptera</tp:taxon-name-part></tp:taxon-name>, <tp:taxon-name><tp:taxon-name-part taxon-name-part-type="family">Formicidae</tp:taxon-name-part></tp:taxon-name>), with a description of a new species from Iran</article-title><source>Zookeys</source><day>13</day><month>1</month><year>2021</year><volume>1010</volume><fpage>117</fpage><lpage>131</lpage><pub-id pub-id-type="doi">10.3897/zookeys.1010.58348</pub-id></mixed-citation></tp:treatment-meta><tp:nomenclature><tp:taxon-name><object-id xmlns:xlink="http://www.w3.org/1999/xlink" content-type="arpha" xlink:type="simple">385202E0-C7B4-5AE2-84D5-4FD13B4F4CDF</object-id>
              <tp:taxon-name-part taxon-name-part-type="genus" reg="Cataglyphis">Cataglyphis</tp:taxon-name-part>
              <tp:taxon-name-part taxon-name-part-type="species" reg="lutea">lutea</tp:taxon-name-part>
            </tp:taxon-name><tp:taxon-authority>Pisarski, 1967</tp:taxon-authority><tp:taxon-status xmlns:xlink="http://www.w3.org/1999/xlink" xlink:type="simple">stat. rev.</tp:taxon-status><tp:nomenclature-citation-list><tp:nomenclature-citation><tp:taxon-name>
                  <tp:taxon-name-part taxon-name-part-type="genus" reg="Cataglyphis">Cataglyphis</tp:taxon-name-part> <tp:taxon-name-part taxon-name-part-type="species" reg="livida">livida</tp:taxon-name-part> <tp:taxon-name-part taxon-name-part-type="infraspecific-rank">subsp.</tp:taxon-name-part> <tp:taxon-name-part taxon-name-part-type="subspecies" reg="lutea">lutea</tp:taxon-name-part></tp:taxon-name><comment>Pisarski, 1967: 418 [first available use of <tp:taxon-name><tp:taxon-name-part taxon-name-part-type="genus" reg="Myrmecocystus">Myrmecocystus</tp:taxon-name-part> <tp:taxon-name-part taxon-name-part-type="species" reg="albicans">albicans</tp:taxon-name-part> <tp:taxon-name-part taxon-name-part-type="subspecies" reg="viaticoides">viaticoides</tp:taxon-name-part></tp:taxon-name><tp:taxon-name><tp:taxon-name-part taxon-name-part-type="genus" reg="Cataglyphis"/><tp:taxon-name-part taxon-name-part-type="species" reg="lutea">lutea</tp:taxon-name-part></tp:taxon-name> Emery, 1906: 53].</comment></tp:nomenclature-citation><tp:nomenclature-citation><tp:taxon-name>
                  <tp:taxon-name-part taxon-name-part-type="genus" reg="Myrmecocystus"/>
                  <tp:taxon-name-part taxon-name-part-type="species" reg="albicans"/>
                  <tp:taxon-name-part taxon-name-part-type="subspecies" reg="viaticoides"/>
                </tp:taxon-name><comment>Junior synonym of <tp:taxon-name><tp:taxon-name-part taxon-name-part-type="genus" reg="Cataglyphis">Cataglyphis</tp:taxon-name-part> <tp:taxon-name-part taxon-name-part-type="species" reg="livida">livida</tp:taxon-name-part></tp:taxon-name>: Radchenko, 1997: 428. </comment></tp:nomenclature-citation><tp:nomenclature-citation><tp:taxon-name>
                  <tp:taxon-name-part taxon-name-part-type="genus" reg="Myrmecocystus"/>
                  <tp:taxon-name-part taxon-name-part-type="species" reg="albicans"/>
                  <tp:taxon-name-part taxon-name-part-type="subspecies" reg="viaticoides"/>
                </tp:taxon-name><comment>Syntype worker, Shiraz, Iran (MSNG) [Syntype worker images examined, AntWeb, <ext-link xmlns:xlink="http://www.w3.org/1999/xlink" xlink:type="simple" ext-link-type="uri" xlink:href="http://data.antweb.org/specimen/CASENT0905718">CASENT0905718</ext-link>, photographs by Will Ericson, available on <ext-link xmlns:xlink="http://www.w3.org/1999/xlink" xlink:type="simple" ext-link-type="uri" xlink:href="http://AntWeb.org">AntWeb.org</ext-link>]. </comment></tp:nomenclature-citation></tp:nomenclature-citation-list></tp:nomenclature><tp:treatment-sec sec-type="diagnosis" id="SECID0EJCBG"><title>Diagnosis.</title><p>Whole body yellow, only gaster sometimes with indistinctly infuscated apex; body never with a layer of silvery hair.</p></tp:treatment-sec><tp:treatment-sec sec-type="distribution" id="SECID0EOCBG"><title>Distribution.</title><p>Species known from Arabian Peninsula east to Afghanistan.</p></tp:treatment-sec><tp:treatment-sec sec-type="notes" id="SECID0ETCBG"><title>Note.</title><p><italic><tp:taxon-name><tp:taxon-name-part taxon-name-part-type="genus" reg="Cataglyphis">Cataglyphis</tp:taxon-name-part> <tp:taxon-name-part taxon-name-part-type="species" reg="lutea">lutea</tp:taxon-name-part></tp:taxon-name></italic> was described from Shiraz, Fars Province in Iran as an unavailable quadrinominal name (<xref ref-type="bibr" rid="B19">Emery 1906</xref>), later validated by <xref ref-type="bibr" rid="B33">Pisarski (1967)</xref> as a subspecies of <italic><tp:taxon-name><tp:taxon-name-part taxon-name-part-type="genus" reg="Cataglyphis">C.</tp:taxon-name-part> <tp:taxon-name-part taxon-name-part-type="species" reg="livida">livida</tp:taxon-name-part></tp:taxon-name></italic>, and finally considered as its junior synonym (<xref ref-type="bibr" rid="B35">Radchenko 1997</xref>). A study on type specimen revealed that <italic><tp:taxon-name><tp:taxon-name-part taxon-name-part-type="genus" reg="Cataglyphis">C.</tp:taxon-name-part> <tp:taxon-name-part taxon-name-part-type="species" reg="lutea">lutea</tp:taxon-name-part></tp:taxon-name></italic> distinctly differs from <italic><tp:taxon-name><tp:taxon-name-part taxon-name-part-type="genus" reg="Cataglyphis">C.</tp:taxon-name-part> <tp:taxon-name-part taxon-name-part-type="species" reg="livida">livida</tp:taxon-name-part></tp:taxon-name></italic> in lack of a layer of silvery hair on mesosoma, and its distribution does not overlap with confirmed records of <italic><tp:taxon-name><tp:taxon-name-part taxon-name-part-type="genus" reg="Cataglyphis">C.</tp:taxon-name-part> <tp:taxon-name-part taxon-name-part-type="species" reg="livida">livida</tp:taxon-name-part></tp:taxon-name></italic>. Thus, we decided to raise it to the species status. AntCat resources indicated that, except type locality, <italic><tp:taxon-name><tp:taxon-name-part taxon-name-part-type="genus" reg="Cataglyphis">C.</tp:taxon-name-part> <tp:taxon-name-part taxon-name-part-type="species" reg="lutea">lutea</tp:taxon-name-part></tp:taxon-name></italic> is also known from Aran va Bidgol, Maranjab, Iran (CDA000106) and Saudi Arabia (<ext-link xmlns:xlink="http://www.w3.org/1999/xlink" xlink:type="simple" ext-link-type="uri" xlink:href="http://data.antweb.org/specimen/CASENT0906455">CASENT0906455</ext-link>).</p></tp:treatment-sec><ref-list><ref id="B19"><mixed-citation xmlns:xlink="http://www.w3.org/1999/xlink" xlink:type="simple"><person-group><name name-style="western"><surname>Emery</surname><given-names>C</given-names></name></person-group> (<year>1906</year>) Rassegna critica delle specie paleartiche del genere <italic><tp:taxon-name><tp:taxon-name-part taxon-name-part-type="genus">Myrmecocystus</tp:taxon-name-part></tp:taxon-name></italic>. Memorie della Reale Accademia delle Scienze dell’Istituto di Bologna (6)3: 47–61. <ext-link xlink:type="simple" ext-link-type="doi" xlink:href="10.5281/zenodo.25506">https://doi.org/10.5281/zenodo.25506</ext-link></mixed-citation></ref><ref id="B33"><mixed-citation xmlns:xlink="http://www.w3.org/1999/xlink" xlink:type="simple"><person-group><name name-style="western"><surname>Pisarski</surname><given-names>B</given-names></name></person-group> (<year>1967</year>) <article-title>Fourmis (<tp:taxon-name><tp:taxon-name-part taxon-name-part-type="order">Hymenoptera</tp:taxon-name-part></tp:taxon-name>: <tp:taxon-name><tp:taxon-name-part taxon-name-part-type="family">Formicidae</tp:taxon-name-part></tp:taxon-name>) d’Afghanistan récoltées par M. Dr. K. Lindberg.</article-title><source>Annales Zoologici (Warsaw)</source><volume>24</volume>: <fpage>375</fpage>–<lpage>425</lpage>. <ext-link xlink:type="simple" ext-link-type="doi" xlink:href="10.5281/zenodo.25692">https://doi.org/10.5281/zenodo.25692</ext-link></mixed-citation></ref><ref id="B35"><mixed-citation xmlns:xlink="http://www.w3.org/1999/xlink" xlink:type="simple"><person-group><name name-style="western"><surname>Radchenko</surname><given-names>AG</given-names></name></person-group> (<year>1997</year>) <article-title>Review of ants of the genus <italic><tp:taxon-name><tp:taxon-name-part taxon-name-part-type="genus">Cataglyphis</tp:taxon-name-part></tp:taxon-name></italic> Foerster (<tp:taxon-name><tp:taxon-name-part taxon-name-part-type="order">Hymenoptera</tp:taxon-name-part></tp:taxon-name>, <tp:taxon-name><tp:taxon-name-part taxon-name-part-type="family">Formicidae</tp:taxon-name-part></tp:taxon-name>) of Asia.</article-title><source>Entomologicheskoe Obozrenie</source><volume>76</volume>: <fpage>424</fpage>–<lpage>442</lpage>. [In Russian.]</mixed-citation></ref></ref-list></tp:taxon-treatment>
