# Supplementary material for: Taxonomic review of the Cataglyphis livida complex (Hymenoptera, Formicidae), with a description of a new species from Iran
Source: Zookeys. 2021 Jan 13;1010:117–31. doi: 10.3897/zookeys.1010.58348 (PMC7817649; doi:10.3897/zookeys.1010.58348)
Supplement: XML Treatment for Cataglyphis viaticoides [file zookeys.1010.58348-treatment7.xml]

<!DOCTYPE tp:taxon-treatment
  PUBLIC "-//TaxonX//DTD Taxonomic Treatment Publishing DTD v0 20100105//EN" "tax-treatment-NSO.dtd">
<tp:taxon-treatment xmlns:tp="http://www.plazi.org/taxpub"><tp:treatment-meta><kwd-group><label>Taxon classification</label><kwd><named-content xmlns:xlink="http://www.w3.org/1999/xlink" content-type="kingdom">Animalia</named-content></kwd><kwd><named-content xmlns:xlink="http://www.w3.org/1999/xlink" content-type="order">Hymenoptera</named-content></kwd><kwd><named-content xmlns:xlink="http://www.w3.org/1999/xlink" content-type="family">Formicidae</named-content></kwd></kwd-group><mixed-citation publication-type="journal"><person-group><name><surname>Salata</surname><given-names>Sebastian</given-names></name><name><surname>Kiyani</surname><given-names>Haniyeh</given-names></name><name><surname>Minaei</surname><given-names>Kambiz</given-names></name><name><surname>Borowiec</surname><given-names>Lech</given-names></name></person-group><article-title>Taxonomic review of the <italic><tp:taxon-name><tp:taxon-name-part taxon-name-part-type="genus" reg="Cataglyphis">Cataglyphis</tp:taxon-name-part> <tp:taxon-name-part taxon-name-part-type="species" reg="livida">livida</tp:taxon-name-part></tp:taxon-name></italic> complex (<tp:taxon-name><tp:taxon-name-part taxon-name-part-type="order">Hymenoptera</tp:taxon-name-part></tp:taxon-name>, <tp:taxon-name><tp:taxon-name-part taxon-name-part-type="family">Formicidae</tp:taxon-name-part></tp:taxon-name>), with a description of a new species from Iran</article-title><source>Zookeys</source><day>13</day><month>1</month><year>2021</year><volume>1010</volume><fpage>117</fpage><lpage>131</lpage><pub-id pub-id-type="doi">10.3897/zookeys.1010.58348</pub-id></mixed-citation></tp:treatment-meta><tp:nomenclature><tp:taxon-name><object-id xmlns:xlink="http://www.w3.org/1999/xlink" content-type="arpha" xlink:type="simple">018559C6-0A0A-5B6D-AABD-3F8D398CD221</object-id>
              <tp:taxon-name-part taxon-name-part-type="genus" reg="Cataglyphis">Cataglyphis</tp:taxon-name-part>
              <tp:taxon-name-part taxon-name-part-type="species" reg="viaticoides">viaticoides</tp:taxon-name-part>
            </tp:taxon-name><tp:taxon-authority>(André, 1881)</tp:taxon-authority><tp:nomenclature-citation-list><tp:nomenclature-citation><tp:taxon-name>
                  <tp:taxon-name-part taxon-name-part-type="genus" reg="Myrmecocystus">Myrmecocystus</tp:taxon-name-part> <tp:taxon-name-part taxon-name-part-type="species" reg="albicans">albicans</tp:taxon-name-part> <tp:taxon-name-part taxon-name-part-type="infraspecific-rank">var.</tp:taxon-name-part> <tp:taxon-name-part taxon-name-part-type="variety" reg="viaticoides">viaticoides</tp:taxon-name-part></tp:taxon-name><comment>André, 1881: 57.</comment></tp:nomenclature-citation><tp:nomenclature-citation><tp:taxon-name>
                  <tp:taxon-name-part taxon-name-part-type="genus" reg="Myrmecocystus"/><tp:taxon-name-part taxon-name-part-type="species" reg="albicans"/><tp:taxon-name-part taxon-name-part-type="variety" reg="viaticoides"/></tp:taxon-name><comment>Syntype worker, Beirut, Lebanon (MNHN) [syntype worker images examined, AntWeb, <ext-link xmlns:xlink="http://www.w3.org/1999/xlink" xlink:type="simple" ext-link-type="uri" xlink:href="http://data.antweb.org/specimen/CASENT0912236">CASENT0912236</ext-link>, photographs by Zach Lieberman, available on <ext-link xmlns:xlink="http://www.w3.org/1999/xlink" xlink:type="simple" ext-link-type="uri" xlink:href="http://AntWeb.org">AntWeb.org</ext-link>]. </comment></tp:nomenclature-citation><tp:nomenclature-citation><tp:taxon-name>
                  <tp:taxon-name-part taxon-name-part-type="genus" reg="Myrmecocystus"/><tp:taxon-name-part taxon-name-part-type="species" reg="albicans"/><tp:taxon-name-part taxon-name-part-type="variety" reg="viaticoides"/></tp:taxon-name><comment>= <tp:taxon-name><tp:taxon-name-part taxon-name-part-type="genus" reg="Cataglyphis">Cataglyphis</tp:taxon-name-part> <tp:taxon-name-part taxon-name-part-type="species" reg="livida">livida</tp:taxon-name-part> <tp:taxon-name-part taxon-name-part-type="subspecies" reg="bulgarica">bulgarica</tp:taxon-name-part> <tp:taxon-name-part taxon-name-part-type="infraspecific-rank">subsp.</tp:taxon-name-part> <tp:taxon-name-part taxon-name-part-type="subspecies" reg="bulgarica">bulgarica</tp:taxon-name-part></tp:taxon-name> Atanassov, 1982: 213, syn. nov. </comment></tp:nomenclature-citation><tp:nomenclature-citation><tp:taxon-name>
                  <tp:taxon-name-part taxon-name-part-type="genus" reg="Cataglyphis"/>
                  <tp:taxon-name-part taxon-name-part-type="species" reg="livida"/>
                  <tp:taxon-name-part taxon-name-part-type="subspecies" reg="bulgarica"/>
                  <tp:taxon-name-part taxon-name-part-type="subspecies" reg="bulgarica"/>
                </tp:taxon-name><comment>Type specimens unavailable. </comment></tp:nomenclature-citation><tp:nomenclature-citation><tp:taxon-name>
                  <tp:taxon-name-part taxon-name-part-type="genus" reg="Myrmecocystus"/>
                  <tp:taxon-name-part taxon-name-part-type="species" reg="albicans"/>
                  <tp:taxon-name-part taxon-name-part-type="variety" reg="mixtus"/>
                </tp:taxon-name><comment>= <tp:taxon-name><tp:taxon-name-part taxon-name-part-type="genus" reg="Myrmecocystus">Myrmecocystus</tp:taxon-name-part> <tp:taxon-name-part taxon-name-part-type="species" reg="albicans">albicans</tp:taxon-name-part> <tp:taxon-name-part taxon-name-part-type="infraspecific-rank">var.</tp:taxon-name-part> <tp:taxon-name-part taxon-name-part-type="variety" reg="mixtus">mixtus</tp:taxon-name-part></tp:taxon-name> Forel, 1895: 229, syn. nov. </comment></tp:nomenclature-citation><tp:nomenclature-citation><tp:taxon-name>
                  <tp:taxon-name-part taxon-name-part-type="genus" reg="Myrmecocystus"/>
                  <tp:taxon-name-part taxon-name-part-type="species" reg="albicans"/>
                  <tp:taxon-name-part taxon-name-part-type="variety" reg="mixtus"/>
                </tp:taxon-name><comment>Syntype worker, Edirne, Turkey (<named-content xmlns:xlink="http://www.w3.org/1999/xlink" content-type="dwc:institutional_code" xlink:type="simple">MHNG</named-content>) [syntype worker images examined, AntWeb, <ext-link xmlns:xlink="http://www.w3.org/1999/xlink" xlink:type="simple" ext-link-type="uri" xlink:href="http://data.antweb.org/specimen/CASENT0911104">CASENT0911104</ext-link>, photographs by Zach Lieberman, available on <ext-link xmlns:xlink="http://www.w3.org/1999/xlink" xlink:type="simple" ext-link-type="uri" xlink:href="http://AntWeb.org">AntWeb.org</ext-link>]. </comment></tp:nomenclature-citation></tp:nomenclature-citation-list></tp:nomenclature><tp:treatment-sec sec-type="diagnosis" id="SECID0EQJBG"><title>Diagnosis.</title><p>Head and mesosoma uniformly yellowish red to reddish yellow, gaster entirely or mostly dark; thin layer of silvery hair limited to propodeum.</p></tp:treatment-sec><tp:treatment-sec sec-type="distribution" id="SECID0EVJBG"><title>Distribution.</title><p>Balkans and Asia Minor.</p></tp:treatment-sec><tp:treatment-sec sec-type="notes" id="SECID0E1JBG"><title>Note.</title><p><xref ref-type="bibr" rid="B35">Radchenko (1997)</xref>, based on confusion related to the type labels of <italic><tp:taxon-name><tp:taxon-name-part taxon-name-part-type="genus" reg="Cataglyphis">C.</tp:taxon-name-part> <tp:taxon-name-part taxon-name-part-type="species" reg="livida">livida</tp:taxon-name-part></tp:taxon-name></italic> and <italic><tp:taxon-name><tp:taxon-name-part taxon-name-part-type="genus" reg="Cataglyphis">C.</tp:taxon-name-part> <tp:taxon-name-part taxon-name-part-type="species" reg="viaticoides">viaticoides</tp:taxon-name-part></tp:taxon-name></italic> (see <xref ref-type="bibr" rid="B9">Bračko et al. 2016</xref>), considered <italic><tp:taxon-name><tp:taxon-name-part taxon-name-part-type="genus" reg="Cataglyphis">C.</tp:taxon-name-part> <tp:taxon-name-part taxon-name-part-type="species" reg="livida">livida</tp:taxon-name-part> <tp:taxon-name-part taxon-name-part-type="subspecies" reg="bulgarica">bulgarica</tp:taxon-name-part></tp:taxon-name></italic> and <italic><tp:taxon-name><tp:taxon-name-part taxon-name-part-type="genus" reg="Cataglyphis">C.</tp:taxon-name-part> <tp:taxon-name-part taxon-name-part-type="species" reg="albicans">albicans</tp:taxon-name-part> <tp:taxon-name-part taxon-name-part-type="subspecies" reg="mixtus">mixtus</tp:taxon-name-part></tp:taxon-name></italic> as junior synonyms of <italic><tp:taxon-name><tp:taxon-name-part taxon-name-part-type="genus" reg="Cataglyphis">C.</tp:taxon-name-part> <tp:taxon-name-part taxon-name-part-type="species" reg="livida">livida</tp:taxon-name-part></tp:taxon-name></italic>. Results presented by <xref ref-type="bibr" rid="B9">Bračko et al. (2016)</xref> clarified that the only member of the <italic><tp:taxon-name><tp:taxon-name-part taxon-name-part-type="genus" reg="Cataglyphis"/><tp:taxon-name-part taxon-name-part-type="species" reg="livida">livida</tp:taxon-name-part></tp:taxon-name></italic> complex with entirely or mostly black gaster is <italic><tp:taxon-name><tp:taxon-name-part taxon-name-part-type="genus" reg="Cataglyphis">C.</tp:taxon-name-part> <tp:taxon-name-part taxon-name-part-type="species" reg="viaticoides">viaticoides</tp:taxon-name-part></tp:taxon-name></italic> and thus <italic><tp:taxon-name><tp:taxon-name-part taxon-name-part-type="genus" reg="Cataglyphis">Cataglyphis</tp:taxon-name-part> <tp:taxon-name-part taxon-name-part-type="species" reg="livida">livida</tp:taxon-name-part> <tp:taxon-name-part taxon-name-part-type="subspecies" reg="bulgarica">bulgarica</tp:taxon-name-part></tp:taxon-name></italic> Atanassov, 1982 and <italic><tp:taxon-name><tp:taxon-name-part taxon-name-part-type="genus" reg="Cataglyphis">Cataglyphis</tp:taxon-name-part> <tp:taxon-name-part taxon-name-part-type="species" reg="albicans">albicans</tp:taxon-name-part> <tp:taxon-name-part taxon-name-part-type="subspecies" reg="mixtus">mixtus</tp:taxon-name-part></tp:taxon-name></italic> (Forel, 1895) should be considered as its junior synonyms.</p></tp:treatment-sec><ref-list><ref id="B35"><mixed-citation xmlns:xlink="http://www.w3.org/1999/xlink" xlink:type="simple"><person-group><name name-style="western"><surname>Radchenko</surname><given-names>AG</given-names></name></person-group> (<year>1997</year>) <article-title>Review of ants of the genus <italic><tp:taxon-name><tp:taxon-name-part taxon-name-part-type="genus">Cataglyphis</tp:taxon-name-part></tp:taxon-name></italic> Foerster (<tp:taxon-name><tp:taxon-name-part taxon-name-part-type="order">Hymenoptera</tp:taxon-name-part></tp:taxon-name>, <tp:taxon-name><tp:taxon-name-part taxon-name-part-type="family">Formicidae</tp:taxon-name-part></tp:taxon-name>) of Asia.</article-title><source>Entomologicheskoe Obozrenie</source><volume>76</volume>: <fpage>424</fpage>–<lpage>442</lpage>. [In Russian.]</mixed-citation></ref><ref id="B9"><mixed-citation xmlns:xlink="http://www.w3.org/1999/xlink" xlink:type="simple"><person-group><name name-style="western"><surname>Bračko</surname><given-names>G</given-names></name><name name-style="western"><surname>Kiran</surname><given-names>K</given-names></name><name name-style="western"><surname>Karaman</surname><given-names>C</given-names></name><name name-style="western"><surname>Salata</surname><given-names>S</given-names></name><name name-style="western"><surname>Borowiec</surname><given-names>L</given-names></name></person-group> (<year>2016</year>) Survey of the ants (<tp:taxon-name><tp:taxon-name-part taxon-name-part-type="order">Hymenoptera</tp:taxon-name-part></tp:taxon-name>: <tp:taxon-name><tp:taxon-name-part taxon-name-part-type="family">Formicidae</tp:taxon-name-part></tp:taxon-name>) of the Greek Thrace. Biodiversity Data Journal 4: e7945. <ext-link xlink:type="simple" ext-link-type="doi" xlink:href="10.3897/BDJ.4.e7945">https://doi.org/10.3897/BDJ.4.e7945</ext-link></mixed-citation></ref></ref-list></tp:taxon-treatment>
